# Supplementary material for: Postoperative Choroidal Vascular Biomarkers in Eyes with Rhegmatogenous Retinal Detachment-Related Giant Retinal Tears
Source: Int J Retina Vitreous. 2023 Aug 1;9:45. doi: 10.1186/s40942-023-00482-9 (PMC10391839; doi:10.1186/s40942-023-00482-9)
Supplement: Supplementary file 1 — Additional file 1. Giant retinal tear_choroidal vascularity index_Data analysis.R. [file 40942_2023_482_MOESM1_ESM.zip]

Archive with 11 entries (8 files):
- Supplementary data file/
- Supplementary data file/Copia de descriptive_stat.xlsx
- __MACOSX/
- __MACOSX/Supplementary data file/
- __MACOSX/Supplementary data file/._Copia de descriptive_stat.xlsx
- Supplementary data file/.DS_Store
- __MACOSX/Supplementary data file/._.DS_Store
- Supplementary data file/Copia de GRT_CVI_DataAnalysis.R
- __MACOSX/Supplementary data file/._Copia de GRT_CVI_DataAnalysis.R
- Supplementary data file/Copia de Features_IncludeCalculations.xlsx
- __MACOSX/Supplementary data file/._Copia de Features_IncludeCalculations.xlsx
