# Supplementary material for: Postoperative Choroidal Vascular Biomarkers in Eyes with Rhegmatogenous Retinal Detachment-Related Giant Retinal Tears
Source: Int J Retina Vitreous. 2023 Aug 1;9:45. doi: 10.1186/s40942-023-00482-9 (PMC10391839; doi:10.1186/s40942-023-00482-9)
Supplement: Supplementary file 1 — Additional file 1. Giant retinal tear_choroidal vascularity index_Data analysis.R. [file 40942_2023_482_MOESM1_ESM.zip › Supplementary data file/Copia de GRT_CVI_DataAnalysis.R]

GRT_CVI_Analysis


library(Rmisc) # for CI
library(tidyverse)
library(lubridate) # for time/date
library(xlsx)

path <-  './'

df <-  read_csv(file.path(path, 'Sorted data', 'sorted_data_revision.csv'))

# Calculate CVI, logMAR.change
df <-  mutate(df, 
       Fellow_CVI = Fellow_LA / Fellow_TCA * 100,
       GRT_CVI = GRT_LA / GRT_TCA * 100,
       logMAR.change = `GRT_PostlogMAR` - `GRT_PrelogMAR`)

# Calculate follow up time in months
df$follow.up.time <-  interval(mdy(df$`SurgeryDate`), 
                             mdy(df$`GRT_LastEvaluation`)) %/% months(1)

# Change Condition to factor
df <- mutate(df, Condition = df$GRT_SurgicalTechnique)


# get column names as strings
header.string <-  colnames(df)

# generate descriptive statistics for each parameter
des.stat.list = list()

CI.95.low.omit = function(values){
  # helper function to calculate 95% confidence interval, low
  CI(na.omit(unlist(values)))[3]
}

CI.95.high.omit = function(values){
  # helper function to calculate 95% confidence interval, high
  CI(na.omit(unlist(values)))[1]
}

for (i in seq(2, dim(df)[2])){
  
  if (as.character(df %>% select(colnames(df)[i]) %>% summarise_all(class))
      != 'character'){
    df_i = df %>% select(Condition, colnames(df)[i]) %>% 
      group_by(Condition) %>%
      summarise(n = length(get(colnames(df)[i])),
                mean = mean(get(colnames(df)[i]), na.rm = T), 
                sd = sd(get(colnames(df)[i]), na.rm = T),
                median = median(get(colnames(df)[i]), na.rm=T),
                min = min(get(colnames(df)[i]), na.rm=T),
                max = max(get(colnames(df)[i]), na.rm=T),
                CI.95.low = CI.95.low.omit(get(colnames(df)[i])),
                CI.95.high = CI.95.high.omit(get(colnames(df)[i])))
    
    # overall stat
    overall = df %>% select(Condition, colnames(df)[i]) %>%
      summarise(n = length(get(colnames(df)[i])),
                mean = mean(get(colnames(df)[i]), na.rm = T), 
                sd = sd(get(colnames(df)[i]), na.rm = T),
                median = median(get(colnames(df)[i]), na.rm=T),
                min = min(get(colnames(df)[i]), na.rm=T),
                max = max(get(colnames(df)[i]), na.rm=T),
                CI.95.low = CI.95.low.omit(get(colnames(df)[i])),
                CI.95.high = CI.95.high.omit(get(colnames(df)[i])))
    overall$`Condition` = 'ALL'
    overall = select(overall, Condition, everything())
    df_i = bind_rows(df_i, overall)
    
    df_i[['Parameter']] = header.string[i]
    df_i = select(df_i, Parameter, everything())
    
    des.stat.list[[i]] = df_i
  }
  
}

df.des.stat = bind_rows(des.stat.list)

write.xlsx(as.data.frame(df.des.stat),
           file.path(path, 'descriptive_stat.xlsx'),
           row.names = F, showNA = F)

# Export processed df

write.xlsx(as.data.frame(df),
           file.path(path, 'calculated_dataframe.xlsx'),
           row.names = F)


# Calculate pearson's correlation between CVI and BCVA
cvi.all = c(df$Fellow_CVI, df$GRT_CVI)
bcva.all = c(df$Fellow_logMAR, df$GRT_PostlogMAR)
cor(cvi.all, bcva.all, method = "pearson", use="complete.obs")

cor(df$Fellow_CVI, df$Fellow_logMAR, method = "pearson", 
    use="complete.obs")

cor(df$GRT_CVI, df$GRT_PostlogMAR, method = "pearson", 
    use="complete.obs")

cor.test(cvi.all, bcva.all)

cfa.all = c(df$Fellow_ChoriocapillarisFlowArea,
            df$GRT_PostChoriocapillarisFlowArea)
cor(cfa.all, bcva.all, method = "pearson", use="complete.obs")

cor(df$Fellow_ChoriocapillarisFlowArea, df$Fellow_logMAR, method = "pearson", 
    use="complete.obs")

cor(df$GRT_PostChoriocapillarisFlowArea, df$GRT_PostlogMAR, method = "pearson", 
    use="complete.obs")

cor.test(cfa.all, bcva.all)

# Plot CVI and final BCVA

df.plot.cvi <- tibble(CVI = c(df$Fellow_CVI, df$GRT_CVI),
                      BCVA = c(df$Fellow_logMAR, df$GRT_PostlogMAR),
                      Condition = c(rep('Fellow', 33),
                                    rep('GRT', 33)))


gg <-  ggplot(data = df.plot.cvi) +
        geom_point(mapping = aes(x = CVI, y = BCVA, color = Condition)) +
        geom_smooth(method='lm', formula= y~x,
                    mapping = aes(x = CVI, y = BCVA, color = Condition),
                    show.legend = FALSE, se = FALSE) +
      labs(x='CVI (%)', y='BCVA (logMAR)', title='CVI') +
      theme(plot.title = element_text(hjust = 0.5))

ggsave(file.path(path, 'CVI_BCVA.png'), 
       plot = gg, device = png, width = 3.5, height = 4 )

ggsave(file.path(path, 'CVI_BCVA.pdf'), 
       plot = gg, device = 'pdf', width = 3.5, height = 4 )

ggsave(file.path(path, 'CVI_BCVA.eps'), 
       plot = gg, device = 'eps', width = 3.5, height = 4 )


# Plot CFA and final BCVA

df.plot.cfa <- tibble(CFA = c(df$Fellow_ChoriocapillarisFlowArea,
                              df$GRT_PostChoriocapillarisFlowArea),
                      BCVA = c(df$Fellow_logMAR, df$GRT_PostlogMAR),
                      Condition = c(rep('Fellow', 33),
                                    rep('GRT', 33)))


gg <-  ggplot(data = df.plot.cfa) +
  geom_point(mapping = aes(x = CFA, y = BCVA, color = Condition)) +
  geom_smooth(method='lm', formula= y~x,
              mapping = aes(x = CFA, y = BCVA, color = Condition),
              show.legend = FALSE, se = FALSE) +
  labs(x=bquote('CFA '(mm^2)), y='BCVA (logMAR)', title = 'CFA') +
  theme(plot.title = element_text(hjust = 0.5))

ggsave(file.path(path, 'CFA_BCVA.png'), 
       plot = gg, device = png, width = 3.5, height = 4 )

ggsave(file.path(path, 'CFA_BCVA.pdf'), 
       plot = gg, device = 'pdf', width = 3.5, height = 4 )

ggsave(file.path(path, 'CFA_BCVA.eps'), 
       plot = gg, device = 'eps', width = 3.5, height = 4 )


# linear model for logMAR to various parameters

lm.data = lm(GRT_PostlogMAR ~
               `GRT_CVI`, 
             data = df)

lm.data = summary(lm.data)
lm.data = as.data.frame(lm.data$coefficients)
colnames(lm.data)[4] = 'p-value'
lm.data$Significance = lm.data$`p-value`<0.05

lm.data$Coefficient = rownames(lm.data)

lm.data = as_tibble(lm.data)
lm.data = select(lm.data, Coefficient, everything())
lm.data


lm.data = lm(GRT_PostlogMAR ~
               `GRT_PostChoriocapillarisFlowArea`, 
             data = df)

lm.data = summary(lm.data)
lm.data = as.data.frame(lm.data$coefficients)
colnames(lm.data)[4] = 'p-value'
lm.data$Significance = lm.data$`p-value`<0.05

lm.data$Coefficient = rownames(lm.data)

lm.data = as_tibble(lm.data)
lm.data = select(lm.data, Coefficient, everything())
lm.data


lm.data = lm(GRT_PostlogMAR ~
               `GRT_CVI` +
               `GRT_PostChoriocapillarisFlowArea` +
               GRT_AxialLength, 
             data = df)

lm.data = summary(lm.data)
lm.data = as.data.frame(lm.data$coefficients)
colnames(lm.data)[4] = 'p-value'
lm.data$Significance = lm.data$`p-value`<0.05

lm.data$Coefficient = rownames(lm.data)

lm.data = as_tibble(lm.data)
lm.data = select(lm.data, Coefficient, everything())
lm.data


lm.data = lm(GRT_PostlogMAR ~
               `GRT_CVI` +
               `GRT_PostChoriocapillarisFlowArea` +
               GRT_AxialLength +
               GRT_PreoperativeWeeks +
               follow.up.time, 
             data = df)

lm.data = summary(lm.data)
lm.data = as.data.frame(lm.data$coefficients)
colnames(lm.data)[4] = 'p-value'
lm.data$Significance = lm.data$`p-value`<0.05

lm.data$Coefficient = rownames(lm.data)

lm.data = as_tibble(lm.data)
lm.data = select(lm.data, Coefficient, everything())
lm.data

# PVR
df$AdditionalSurgery[!df$AdditionalSurgery %in% c('POSTERIOR PVR',
                                                  'POSTERIOR PVER')] = 'NoPostPVR'
df$AdditionalSurgery[df$AdditionalSurgery %in% c('POSTERIOR PVR',
                                                 'POSTERIOR PVER')] = 'PostPVR'


wilcox.test(logMAR.change ~ AdditionalSurgery, data=df, na.rm=TRUE, 
                paired=FALSE, conf.int=TRUE)

wilcox.test(GRT_PostlogMAR ~ AdditionalSurgery, data=df, na.rm=TRUE, 
                paired=FALSE, conf.int=TRUE)

wilcox.test(GRT_PostChoriocapillarisFlowArea ~ AdditionalSurgery, data=df, na.rm=TRUE, 
            paired=FALSE, conf.int=TRUE)

wilcox.test(GRT_CVI ~ AdditionalSurgery, data=df, na.rm=TRUE, 
            paired=FALSE, conf.int=TRUE)

wilcox.test(GRT_LA ~ AdditionalSurgery, data=df, na.rm=TRUE, 
            paired=FALSE, conf.int=TRUE)

wilcox.test(GRT_TCA ~ AdditionalSurgery, data=df, na.rm=TRUE, 
            paired=FALSE, conf.int=TRUE)
